# Supplementary material for: Biomechanical analysis of gait initiation in stroke survivors based on a modified phase segmentation method
Source: Front Neurol. 2026 Feb 9;17:1716860. doi: 10.3389/fneur.2026.1716860 (PMC12926147; doi:10.3389/fneur.2026.1716860)
Supplement: Supplementary file 2 [file Table_2.XLSX]

## Sheet: Baseline characteristics
groups	Subject ID	Sex (Female/Male), n	Age (years)	Height (cm)	Weight (kg)	Disease Type(Ischemic/Hemorrhagic)	Hemiparesis Side(Right/Left)	Time Post-Stroke (months)
healthy group	1	Male	50	164	60.1235
healthy group	2	Male	52	178	75.4199
healthy group	3	Female	47	150	46.4442
healthy group	4	Female	48	158	56.0505
healthy group	5	Male	56	173	71.8281
healthy group	6	Male	52	178	95.9123
healthy group	7	Female	62	160	74.0184
healthy group	8	Male	43	180	87.4259
healthy group	9	Female	24	160	54.5956
healthy group	10	Female	36	168	73.5638
healthy group	11	Male	33	170	59.5056
healthy group	12	Male	51	173	83.4193
healthy group	13	Male	53	167	61.6626
healthy group	14	Male	30	170	66.3473
healthy group	15	Male	41	169	84.5766
healthy group	16	Male	63	152	63.0484
healthy group	17	Male	69	175	76.6752
healthy group	18	Male	29	174	70.6864
healthy group	19	Male	52	159	63.4914
healthy group	20	Male	52	172	91.2971
healthy group	21	Male	49	168	67.5167
healthy group	22	Male	44	173	58.8276
healthy group	23	Male	46	174	56.5731
healthy group	24	Male	22	178	76.9767
healthy group	25	Male	51	169	83.5493
healthy group	26	Male	54	169	73.8171
healthy group	27	Male	63	169	68.6984
healthy group	28	Male	65	160	62.8118
healthy group	29	Male	54	176	96.2038
healthy group	30	Male	34	178	71.2053
healthy group	31	Male	66	170	71.935
healthy group	32	Female	63	151	66.3901
healthy group	33	Male	55	176	66.9883
healthy group	34	Female	28	170	63.7264
stroke group	1	Male	46	170	75.8405	Ischemic	Right	0.933333
stroke group	2	Male	62	165	59.1707	Hemorrhagic	Left	12.2
stroke group	3	Male	50	170	85.1598	Ischemic	Right	6.43333
stroke group	4	Male	56	175	65.7359	Ischemic	Left	8.26667
stroke group	5	Male	25	185	96.1478	Hemorrhagic	Right	21.2
stroke group	6	Male	48	172	85.7624	Hemorrhagic	Right	3.63333
stroke group	7	Male	45	176	92.3043	Ischemic	Right	2.06667
stroke group	8	Male	35	180	72.6076	Ischemic	Right	2.83333
stroke group	9	Male	29	175	82.6892	Ischemic	Left	1.63333
stroke group	10	Male	47	170	72.2406	Hemorrhagic	Right	3
stroke group	11	Male	58	174	66.4617	Ischemic	Left	3
stroke group	12	Female	47	163	69.9277	Ischemic	Left	1.16667
stroke group	13	Male	33	172	74.9918	Ischemic	Left	1
stroke group	14	Male	51	171	82.978	Ischemic	Left	0.466667
stroke group	15	Female	22	160	54.2055	Hemorrhagic	Right	2.8
stroke group	16	Male	62	173	75.6483	Hemorrhagic	Right	6.56667
stroke group	17	Male	50	180	77.4117	Hemorrhagic	Right	2.03333
stroke group	18	Female	37	153	59.3352	Ischemic	Right	0.833333
stroke group	19	Male	53	175	92.6794	Ischemic	Right	1.7
stroke group	20	Female	31	158	67.7785	Ischemic	Left	1.13333
stroke group	21	Female	65	164	53.3612	Ischemic	Left	6
stroke group	22	Male	49	160	72.1184	Ischemic	Right	3.23333
stroke group	23	Male	52	160	57.3608	Ischemic	Right	7.03333
stroke group	24	Male	33	170	71.8697	Hemorrhagic	Left	7.86667
stroke group	25	Female	64	158	46.5488	Ischemic	Left	2.23333
stroke group	26	Male	38	170	72.4257	Ischemic	Right	1.7
stroke group	27	Male	64	170	70.6573	Ischemic	Left	2.6
stroke group	28	Male	47	170	73.856	Ischemic	Left	1.33333
stroke group	29	Male	70	166	59.8916	Ischemic	Left	1.5
stroke group	30	Female	51	160	63.505	Ischemic	Left	2.43333
stroke group	31	Male	49	168	76.1994	Ischemic	Left	0.933333
stroke group	32	Male	56	163	67.7105	Hemorrhagic	Right	3.06667
stroke group	33	Male	53	162	63.2161	Ischemic	Right	0.833333
stroke group	34	Male	63	175	84.4784	Ischemic	Left	1.33333

## Sheet: COP parameters
		paretic limb initiation															non-paretic limb initiation
groups	Subject ID	DCOPX1(cm)	DCOPX2(cm)	DCOPX3(cm)	DCOPZ1	DCOPZ2	DCOPZ3(cm)	ΔtP1(s)	ΔtP2(s)	ΔtP3(s)	ΔtP4(s)	Δttotal(s)	Step length (cm)	Distance between heels (cm)	Step width(cm)	Fp（%）	DCOPX1(cm)	DCOPX2(cm)	DCOPX3(cm)	DCOPZ1	DCOPZ2	DCOPZ3(cm)	ΔtP1(s)	ΔtP2(s)	ΔtP3(s)	ΔtP4(s)	Δttotal(s)	Step length (cm)	Distance between heels (cm)	Step width(cm)	Fp（%）
healthy group	1	-2.66667	2.36667	9.8	0.0927835	-0.65567	-1.7	0.208333	0.345	0.458333	0.17	1.18167	63.3333	16.1667	11.6667	46.6774	-2.93333	-2.16667	11.3333	0.14553	-0.738046	-2.03333	0.215	0.358333	0.411667	0.156667	1.14167	64.1	16.0333	14.0333	49.323
healthy group	2	-3.06667	4.4	9.26667	0.115578	-0.767169	-1.56667	0.151667	0.473333	0.386667	0.155	1.16667	60.4	19.9	16.8333	50.7634	-2.73333	-2.03333	11.1667	0.164219	-0.734312	-1.4	0.213333	0.376667	0.415	0.156667	1.16167	61.9333	24.9667	16.4333	48.5832
healthy group	3	-2.8	0.233333	8.63333	0.126712	-0.650685	-1.16667	0.181667	0.3	0.38	0.2	1.06167	51.1	19.4667	14.3	47.5435	-3.23333	2.43333	10.1667	0.135957	-0.703041	-1.93333	0.195	0.26	0.388333	0.203333	1.04667	51.3	18.6333	17.2667	50.8106
healthy group	4	-2.06667	-0.633333	10.5	0.0647773	-0.589069	-2.13333	0.225	0.323333	0.441667	0.19	1.18	54.6333	16.4667	14.4667	46.8394	-2.56667	3.33333	10.9	0.112811	-0.686424	-1.6	0.158333	0.36	0.465	0.203333	1.18667	57.0667	17.4333	14.3333	55.2146
healthy group	5	-1.06667	-0.533333	5.86667	0.126168	-0.672897	-2.46667	0.176667	0.395	0.471667	0.263333	1.30667	50.3333	21.4	17.0667	44.9293	-2.36667	3.6	9.3	0.115385	-0.77972	-1.63333	0.225	0.375	0.455	0.205	1.26	58.9333	19.0667	15.3333	51.4531
healthy group	6	-2.6	3.7	8.96667	0.175214	-0.84188	-2.1	0.181667	0.44	0.421667	0.3	1.34333	50.3	15.6	15.8333	49.8725	-1.2	-1.3	9.16667	0.132773	-0.734454	-3.76667	0.226667	0.481667	0.451667	0.318333	1.47833	55.5333	19.8333	14.1333	47.4399
healthy group	7	-2.13333	0.7	9.2	0.167897	-0.745387	-1.26667	0.173333	0.383333	0.406667	0.231667	1.195	49.3	18.0667	17.0333	47.939	-2.56667	3.73333	12.1	0.154499	-0.706282	-1.2	0.178333	0.375	0.411667	0.22	1.185	46.5	19.6333	15.9333	51.3018
healthy group	8	-4.6	0.333333	12.4667	0.282927	-1.02195	-5.2	0.233333	0.288333	0.336667	0.186667	1.045	53.2	13.6667	10.9667	50.88	-2.86667	-1.06667	12.5333	0.140086	-0.769397	-3.76667	0.186667	0.331667	0.378333	0.153333	1.05	62.3	15.4667	10.0667	46.5432
healthy group	9	-3.63333	2.56667	12.9	0.207039	-0.811594	-2.06667	0.16	0.301667	0.391667	0.155	1.00833	53.8667	16.1	13.3	49.0469	-1.96667	-4.43333	12.5333	0.149312	-0.748527	-2.56667	0.16	0.341667	0.39	0.166667	1.05833	56.7667	16.9667	14.0667	49.8744
healthy group	10	-5.23333	4.3	10.6	0.160443	-0.723375	-2.86667	0.175	0.293333	0.331667	0.165	0.965	57.4667	24.1	19.9333	48.7344	-4.93333	-2.6	12.4	0.272857	-0.855714	-2.26667	0.203333	0.268333	0.363333	0.176667	1.01167	61.2333	23.3333	13.9	50.7213
healthy group	11	-3.16667	-1.5	13.9333	0.238754	-0.849481	-4.16667	0.158333	0.273333	0.348333	0.125	0.905	57.9667	19.2667	14.3333	51.116	-2.76667	2.96667	13.9667	0.129562	-0.735401	-4.16667	0.17	0.331667	0.363333	0.133333	0.998333	53.8667	18.2667	18	50.3831
healthy group	12	-3.06667	-2.7	11.1667	0.236364	-0.901818	-2.5	0.161667	0.346667	0.361667	0.213333	1.08333	53.9667	18.3333	12.8333	53.702	-3.93333	2.03333	12.1333	0.2125	-0.769643	-2.93333	0.16	0.286667	0.426667	0.195	1.06833	54.2333	18.6667	18.5667	43.1829
healthy group	13	-1.16667	4	6.63333	0.0967742	-0.903226	-2.03333	0.151667	0.523333	0.486667	0.258333	1.42	49.6	13.4333	13.4667	50.3739	-0.366667	-1.56667	3.2	0.118812	-0.913366	-1.8	0.161667	0.513333	0.438333	0.248333	1.36167	43.0667	13.4667	7.16667	49.6648
healthy group	14	-1.46667	-1.66667	10.2	0.141791	-0.710821	-5.13333	0.14	0.355	0.426667	0.143333	1.065	48.1	17.8667	13.2	46.7126	-3.73333	4.56667	11.1667	0.210145	-0.862319	-3.5	0.191667	0.308333	0.425	0.158333	1.08333	53.3333	18.4	15.6333	51.2327
healthy group	15	-3.03333	2.93333	10.7667	0.185801	-0.812689	-2.83333	0.23	0.346667	0.373333	0.18	1.13	65.6667	22.0667	21.7	52.7763	-2.3	0.5	9.63333	0.132512	-0.690293	-4.13333	0.178333	0.393333	0.408333	0.18	1.16	68.6667	21.6333	21.3333	48.2896
healthy group	16	-1.66667	0.266667	10.7667	0.128289	-0.644737	-1.33333	0.16	0.38	0.416667	0.24	1.19667	49.9	20.2667	14.9	43.3514	-2.73333	-0.766667	9.56667	0.183144	-0.747164	-2.46667	0.165	0.318333	0.376667	0.201667	1.06167	53.0333	20.5667	14.6667	48.2312
healthy group	17	-2.46667	-2.73333	9.36667	0.259406	-0.90495	-2.86667	0.186667	0.325	0.371667	0.275	1.15833	50.5	16.8333	13.9	49.0877	-1.86667	1.93333	10.5667	0.1	-0.705085	-2.46667	0.211667	0.433333	0.408333	0.236667	1.29	51.3333	19.6667	17.7	51.2648
healthy group	18	-2.16667	-0.433333	10.7333	0.131098	-0.743902	-2.03333	0.231667	0.375	0.405	0.151667	1.16333	56.7	21.8667	18.4667	48.976	-2.76667	0.566667	13.1	0.168129	-0.748538	-2.4	0.203333	0.396667	0.413333	0.163333	1.17667	55.3333	22.8	19.4	50.017
healthy group	19	-2.46667	-0.9	10.2333	0.248629	-0.91042	-2.36667	0.153333	0.303333	0.381667	0.196667	1.035	47.8	18.2333	15.2667	52.6458	-3.23333	2.36667	12.4667	0.194831	-0.789264	-2.13333	0.176667	0.315	0.405	0.156667	1.05333	46.4	16.7667	14.5333	46.5495
healthy group	20	-1.6	2.23333	10.1667	0.132022	-0.803371	-2.1	0.196667	0.516667	0.41	0.245	1.36833	56.3	23.7333	23.1667	53.9938	-1.56667	-2.1	8.76667	0.133615	-0.659634	-2.66667	0.221667	0.38	0.39	0.268333	1.26	49.7667	23.7	22.3333	46.8687
healthy group	21	-2.9	3.23333	9.2	0.215311	-0.988038	-2.9	0.183333	0.373333	0.436667	0.176667	1.17	61.4333	13.9333	10.5667	53.7146	-1.26667	-3.2	10.9667	0.188406	-0.84058	-3.56667	0.185	0.355	0.441667	0.178333	1.16	60.0667	13.8	10.5333	44.3844
healthy group	22	-4.53333	3.7	13.3667	0.199405	-0.955357	-3.43333	0.168333	0.32	0.366667	0.163333	1.01833	66.5	11.2	9.8	48.5277	-2.3	-2.4	10.8333	0.132231	-0.837466	-4.7	0.168333	0.286667	0.353333	0.185	0.993333	58.6667	12.1	12.1667	51.6095
healthy group	23	-0.2	-1.1	9.06667	0.074364	-0.677104	-3.23333	0.263333	0.315	0.418333	0.176667	1.17333	55	17.0333	14.1333	48.5324	-1	9.36667	3.06667	0.0186567	-0.690299	-0.5	0.126667	0.546667	0.438333	0.165	1.27667	56.5667	17.8667	16.3333	54.5651
healthy group	24	-3.03333	4.13333	12.8	0.142631	-0.684628	-1.56667	0.21	0.308333	0.406667	0.198333	1.12333	61.5333	21.0333	16.7333	48.7398	-2.16667	-0.166667	12.7333	0.154589	-0.745572	-1.23333	0.21	0.36	0.44	0.176667	1.18667	63.9333	20.7	18.6667	51.5183
healthy group	25	-4.1	4	10.5	0.179226	-0.780041	-3	0.215	0.265	0.418333	0.171667	1.07	61.7	16.3667	15.4667	48.3407	-3.66667	-0.933333	11.5333	0.244489	-0.859719	-2.6	0.221667	0.255	0.375	0.161667	1.01333	61	16.6333	12.3667	49.7177
healthy group	26	-2.23333	4.76667	8.66667	0.185751	-0.807888	-1.53333	0.165	0.426667	0.453333	0.253333	1.29833	51.5333	26.2	20.8667	51.7018	-1.9	0.866667	7.33333	0.156643	-0.745455	-2	0.216667	0.425	0.508333	0.26	1.41	52.8	23.8333	20.2	49.7453
healthy group	27	-2.76667	-1.73333	9.5	0.22101	-0.793997	-3.53333	0.163333	0.325	0.433333	0.165	1.08667	54.4333	24.4333	20.5	49.1207	-2.7	4.03333	10.7333	0.122829	-0.689826	-2.66667	0.153333	0.438333	0.39	0.145	1.12667	58.4667	26.8667	22.6333	50.0775
healthy group	28	-1.63333	-1.8	9.76667	0.198819	-0.822835	-3.43333	0.186667	0.305	0.41	0.18	1.08167	54.6	16.9333	10.6667	46.1227	-3.36667	1.26667	11.9667	0.230038	-0.897338	-2.93333	0.176667	0.29	0.37	0.156667	0.993333	61.2	17.5333	15.1333	52.9153
healthy group	29	-4.03333	-0.5	13.2	0.222846	-0.857678	-1.53333	0.191667	0.34	0.338333	0.19	1.06	56.3	17.8	17.0667	53.8028	-3.7	-2.16667	11.3667	0.238806	-0.817579	-1.2	0.2	0.298333	0.343333	0.191667	1.03333	48.0333	20.1	16.3667	49.126
healthy group	30	-5.26667	5.73333	12.5	0.284211	-0.949123	-4	0.225	0.256667	0.373333	0.17	1.025	65	19	14.3	50.7005	-3.06667	6.5	7.26667	0.141115	-0.797909	-2.83333	0.235	0.38	0.355	0.136667	1.10667	68.3	19.1333	8.96667	50.059
healthy group	31	-2.7	-1.73333	10.7	0.276481	-0.818671	-3.4	0.171667	0.266667	0.428333	0.221667	1.08833	56.5333	18.5667	12.8	45.3317	-2.56667	-0.5	12.6667	0.209393	-0.74364	-4.8	0.205	0.248333	0.491667	0.218333	1.16333	53.9333	17.0333	16.6667	47.6219
healthy group	32	-2.1	-4.7	10.6667	0.215726	-0.804435	-3.43333	0.238333	0.218333	0.431667	0.173333	1.06167	56.8667	16.5333	14.5333	49.1775	-2.8	0.8	11.4667	0.184049	-0.754601	-3.03333	0.156667	0.281667	0.468333	0.198333	1.105	45.9667	16.3	16.3	44.9733
healthy group	33	-2.73333	-1.1	10.4	0.174359	-0.84359	-3.06667	0.148333	0.351667	0.406667	0.155	1.06167	61.9667	13	12.4333	49.9403	-2.8	2.5	11.5	0.126794	-0.741627	-2.3	0.136667	0.313333	0.383333	0.148333	0.981667	64.7667	13.9333	15.8	49.3164
healthy group	34	-2.46667	-2.06667	12.5667	0.170686	-0.762523	-1.53333	0.208333	0.3	0.41	0.131667	1.05	70.8333	17.9667	10.0667	48.2605	-4.13333	2.3	12.4	0.191095	-0.816327	-2.73333	0.17	0.296667	0.43	0.14	1.03667	66.3667	17.9667	15.4	51.6307
stroke group	1	-0.666667	2.83333	1.06667	0.0368098	-0.582822	-0.0666667	0.2	0.828333	0.638333	0.713333	2.38	18	21.7333	18.3333	37.2491	0.966667	-0.766667	0.966667	0.28592	-1.00862	0.333333	0.671667	1.00167	0.163333	0.54	2.37667	14.4667	23.2	23.8	35.1396
stroke group	2	-0.4	-0.65	5.45	0.0761523	-0.701403	-0.3	0.1875	0.515	0.345	0.42	1.4675	19.85	24.95	25.2	49.7094	2.36848e-15	-0.933333	0.5	0.0144547	-0.654402	0.166667	0.0616667	0.841667	0.23	0.28	1.41333	12.4	25.3667	23.5	49.234
stroke group	3	-0.2	2.83333	2.16667	0.227941	-0.952206	-0.5	0.276667	0.443333	0.508333	0.301667	1.53	29.5667	18.1333	17.4	51.7978	-0.3	-0.533333	0.933333	0.116451	-0.842884	-1.1	0.251667	0.52	0.361667	0.523333	1.65667	30.4667	18.0333	21.4333	49.9922
stroke group	4	-0.866667	-1.36667	10.8333	0.144033	-0.763374	-1.76667	0.275	0.578333	0.478333	0.225	1.55667	34.7333	16.2	19.2667	52.4631	-1.56667	1.96667	4.3	0.0987124	-0.804721	-1.33333	0.18	0.421667	0.368333	0.275	1.245	32.0667	15.5333	15.7	49.1482
stroke group	5	0.0666667	3.1	-1.5	0.159367	-0.705596	1.16667	0.305	0.428333	0.465	1.075	2.27333	23.1667	27.4	26.3667	45.5583	0.0333333	-3.26667	0.4	0.0629183	-0.763052	0.3	0.228333	0.736667	0.186667	0.438333	1.59	11.6	24.9	25.5667	44.8915
stroke group	6	-0.6	2.93333	6.03333	0.0575636	-0.526104	-0.866667	0.126667	0.68	0.501667	0.395	1.70333	43.8	24.9	16.8	37.4528	-0.166667	-1.06667	0.533333	0.0373444	-0.885201	-1.23333	0.126667	0.995	0.283333	0.366667	1.77167	40	24.1	25.4667	34.8657
stroke group	7	-0.1	0.333333	0.9	0.0254011	-0.590909	-0.2	0.101667	0.6	0.265	0.693333	1.66	24.7333	24.9333	22.5667	50.9864	0.166667	2.96667	3.43333	0.106767	-0.760902	-1.23333	0.308333	0.521667	0.523333	0.433333	1.78667	38	22.1667	19.9333	49.2791
stroke group	8	-2.9	1.03333	12	0.247634	-0.888013	-3.76667	0.226667	0.328333	0.473333	0.155	1.18333	62.0667	21.1333	12.2333	48.8622	-1.33333	-1.9	9.6	0.249245	-0.871601	-3	0.83	0.325	0.44	0.156667	1.75167	60.2	22.0667	19.1333	48.3605
stroke group	9	-0.6	-2.56667	10.9	0.211382	-0.943089	-5.5	0.2	0.421667	0.508333	0.273333	1.40333	48.2667	16.4	16.2667	50.5117	-1.06667	1.76667	8.26667	0.101695	-0.900188	-4.2	0.126667	0.805	0.438333	0.291667	1.66167	54.8667	17.7	9.63333	50.2771
stroke group	10	-0.533333	1.63333	1.36667	0.0541796	-0.616099	-0.266667	0.238333	0.698333	0.82	0.653333	2.41	24.3333	21.5333	18.3	42.2492	0.0666667	-2.06667	0.366667	0.00323102	-0.567044	0.0666667	0.015	1.06667	0.161667	1.00333	2.24667	11.6333	20.6333	21.0333	49.9074
stroke group	11	-0.133333	2.4	1.53333	0.17517	-0.870748	-0.9	0.188333	0.515	0.74	0.701667	2.145	15.8	19.6	17.3	42.7047	-1.03333	0.0333333	0.7	0.184843	-0.987061	-0.0666667	0.743333	0.97	0.21	0.653333	2.57667	16.9667	18.0333	15.2667	41.6122
stroke group	12	-0.7	-1.6	7.96667	0.0534188	-0.690171	-2.1	0.166667	0.443333	0.478333	0.268333	1.35667	33.5667	15.6	20.7	46.4168	-0.9	0.3	5.06667	0.134328	-0.948827	-2.53333	0.233333	0.431667	0.413333	0.261667	1.34	43.4	15.6333	9.76667	43.7977
stroke group	13	-0.9	-1.66667	8.63333	0.215168	-0.839506	-3.66667	0.233333	0.315	0.496667	0.266667	1.31167	42.2667	18.9	18.0667	48.3414	-2.33333	2.96667	11.5333	0.180832	-0.887884	-2.9	0.21	0.358333	0.363333	0.23	1.16167	45.5667	18.4333	15.2667	44.7394
stroke group	14	-0.966667	-0.5	9.5	0.176856	-0.827511	-3.3	0.181667	0.386667	0.478333	0.271667	1.31833	44.5667	15.2667	15.1	45.013	-0.8	0.433333	9.4	0.0627706	-0.909091	-3.03333	0.0933333	0.855	0.468333	0.313333	1.73	52.0667	15.4	12.6333	46.5519
stroke group	15	-0.366667	1.6	1.1	0.0591133	-0.584565	-0.2	0.0916667	0.656667	0.628333	0.421667	1.79833	19.6	20.3	17.8667	43.1156	-0.0666667	-1.53333	0.633333	0.197635	-0.863176	0.8	0.408333	0.608333	0.126667	0.8	1.94333	12	19.7333	20.9667	42.0556
stroke group	16	0	1.33333	-2.33333	0.169091	-0.670909	1.36667	0.293333	0.306667	0.628333	1.08667	2.315	12.3	18.3333	14.5333	31.9517	-0.1	-0.2	0.8	0.040747	-0.904924	0.7	0.106667	0.665	0.163333	0.46	1.395	7.9	19.6333	20.9	31.3603
stroke group	17	-1.96667	1.83333	6.6	0.14697	-0.672727	-1.5	0.581667	0.38	0.46	0.29	1.71167	54.0667	22	14.3	47.8508	-1.16667	-3.5	8.73333	0.301824	-0.908789	-3.33333	0.25	0.376667	0.426667	0.298333	1.35167	52.9333	20.1	17.9667	48.2721
stroke group	18	-0.266667	3.86667	-0.6	0.124731	-0.71828	-0.3	0.173333	0.386667	0.575	0.511667	1.64667	20.7667	15.5	11.1	42.6294	0	-1.26667	0.633333	0.0398551	-0.769928	-2.36848e-15	0.205	0.525	0.211667	0.368333	1.31	18.6667	18.4	17.1667	43.6357
stroke group	19	-1.13333	2.76667	0.333333	0.166906	-0.753957	0.666667	0.483333	0.328333	0.543333	0.506667	1.86167	26.1333	23.1667	20.3333	49.2578	0.0333333	-4.43333	0.966667	0.0649351	-0.724026	0.433333	0.176667	0.61	0.276667	0.363333	1.42667	18.9333	20.5333	23.0667	47.3454
stroke group	20	-0.2	1.16667	5.3	0.135452	-0.824415	-1	0.23	0.418333	0.5	0.258333	1.40667	27.9333	19.9333	16.8333	56.0407	0.2	0.533333	5.9	0.168279	-0.723404	-1.63333	0.32	0.486667	0.34	0.298333	1.445	30.2333	17.2333	15.8667	56.7323
stroke group	21	0.2	0.733333	0.9	0.00534759	-0.379679	-1.13333	0.0533333	0.568333	0.641667	0.815	2.07833	21.7	18.7	15.8333	26.9184	-0.0666667	2.03333	1.8	0.0056391	-1	0.833333	0.015	1.02333	0.215	0.316667	1.57	21.3667	17.7333	14.8	26.287
stroke group	22	-0.566667	4.06667	1.53333	0.115987	-0.788401	0.866667	0.288333	0.485	0.756667	0.721667	2.25167	27.9	21.2667	16.1333	50.2204	-0.2	-2.05	3.05	0.0875332	-0.718833	-2.3	0.1225	0.5725	0.3925	0.4	1.4875	32.8	18.85	18.7	50.67
stroke group	23	-0.933333	2.56667	10.1333	0.0857143	-0.623529	-0.433333	0.153333	0.473333	0.46	0.228333	1.315	33.9333	19.8333	20.0333	45.8128	0.466667	-3.73333	7	0.232836	-0.889552	-2.13333	0.231667	0.388333	0.48	0.208333	1.30833	35.4	22.3333	21.4333	44.0971
stroke group	24	0.0666667	-2.7	0.266667	0.0448598	-0.626168	0.366667	0.256667	0.513333	0.408333	0.4	1.57833	24.3	17.8333	16	48.4332	-0.366667	2.13333	1.83333	0.0151261	-0.583193	0.166667	0.0366667	0.705	0.276667	0.38	1.39833	25.2	19.8333	17.9667	46.1353
stroke group	25	0.3	1.33333	2	0.0360206	-0.660377	-1.4	0.18	0.61	0.646667	0.54	1.97667	27.5	19.4333	19.3	50.9096	-0.0666667	1.53333	2	0.00965251	-0.617761	-0.666667	0.0366667	0.501667	0.248333	0.571667	1.35833	13.5333	17.2667	16.9	47.0281
stroke group	26	0.166667	-1.03333	-0.0666667	0.0666667	-0.541667	0.3	0.168333	0.506667	0.611667	0.705	1.99167	26.1333	16	11.9333	39.7021	0.3	0.4	2.63333	0.0285088	-0.973684	0.266667	0.141667	0.595	0.203333	0.783333	1.72333	18.9	15.2	15.2	39.6536
stroke group	27	0.1	-1.93333	6.9	0.113712	-0.755853	-2.43333	0.213333	0.515	0.638333	0.43	1.79667	38.6333	19.9333	19.0333	46.6215	-1.1	1.23333	2.06667	0.102996	-0.779026	0.3	0.168333	0.448333	0.311667	0.326667	1.255	31.8333	17.8	17.6	53.2329
stroke group	28	0.4	-0.4	0.7	0.205734	-0.750422	-0.5	0.206667	0.328333	0.456667	0.49	1.48167	25.6667	19.7667	15.2333	38.7362	-2.46667	3.1	2.5	0.222597	-1.05059	-0.666667	0.22	0.415	0.253333	0.501667	1.39	24.3	19.7667	21.5	33.9055
stroke group	29	-1	-1.03333	10.2333	0.0984848	-0.613636	-3.06667	0.163333	0.353333	0.42	0.221667	1.15833	40.2333	17.6	18.5	39.3683	-1.8	1.33333	8.2	0.301394	-1.13066	-2.33333	0.198333	0.326667	0.356667	0.226667	1.10833	35.8667	19.1333	16.9667	40.4387
stroke group	30	0.6	1.06667	2.13333	0.0252252	-0.578378	-1.6	0.128333	0.936667	0.648333	1.03333	2.74667	22.0667	18.5	16.4	45.0813	0.2	-0.333333	0.5	0.0613861	-0.774257	2.36848e-15	0.0866667	0.645	0.268333	0.786667	1.78667	18.5	16.8333	21.7333	44.8727
stroke group	31	-1.3	-3.1	11	0.161616	-0.737374	-4.4	0.18	0.375	0.426667	0.241667	1.22333	43.5333	16.5	12	48.5284	-2.83333	2.46667	10.8	0.179134	-0.834646	-1.16667	0.178333	0.425	0.398333	0.231667	1.23333	47.0333	16.9333	13.7333	53.2688
stroke group	32	0.266667	4.36667	-0.366667	0.0296684	-0.685864	-0.3	0.158333	0.85	1.15833	0.906667	3.07333	24.7667	19.1	15.4	40.48	0.133333	-2.6	1.1	0.0654952	-0.899361	0.5	0.135	0.713333	0.205	1.09833	2.15167	17.8333	20.8667	19.3333	42.1164
stroke group	33	-1.33333	2.36667	5.36667	0.277186	-0.748401	-1.2	0.208333	0.256667	0.625	0.298333	1.38833	21.6667	15.6333	16.0667	34.7071	-0.2	-1	0.666667	0.0665188	-0.851441	-1.03333	0.131667	0.488333	0.315	0.223333	1.15833	25.2667	15.0333	16.3667	43.6923
stroke group	34	-0.133333	-4.26667	0.566667	0.211994	-0.709902	0.233333	0.256667	0.301667	0.323333	0.461667	1.34333	20.4333	23.9	19.7333	39.1604	-0.566667	0.166667	2.93333	0.0707692	-0.933846	1.18424e-15	0.161667	0.778333	0.346667	0.371667	1.65833	26.6333	21.6667	23.6667	38.6296

## Sheet: peak force and impulse
		paretic limb initiation				non-paretic limb initiation
groups	Subject ID	Fxmax-lead(%BW)	Impulsex-lead(%BW·s)	Fxmax-trail(%BW)	Impulsex-trail(%BW·s)	Fxmax-lead(%BW)	Impulsex-lead(%BW·s)	Fxmax-trail(%BW)	Impulsex-trail(%BW·s)
healthy group	1	3.18489	0.964914	21.4213	10.2737	5.02707	1.48441	19.8066	9.16746
healthy group	2	5.51759	1.87679	20.8664	8.90425	4.98425	1.54762	18.3894	8.37645
healthy group	3	5.65392	1.54885	17.9423	7.68237	5.07287	1.51233	19.5616	8.42333
healthy group	4	4.49674	1.31873	16.8015	7.78583	4.07668	1.03065	20.79	10.0281
healthy group	5	2.48046	0.997806	13.14	7.17936	2.90565	1.21051	18.5359	9.3153
healthy group	6	2.78457	0.988584	14.0001	8.35177	3.13541	0.946515	13.8025	8.19234
healthy group	7	4.61184	1.56057	13.768	6.764	3.50644	0.995741	14.5457	7.69074
healthy group	8	4.05428	1.20809	17.7828	9.17983	4.11956	1.53968	17.3423	8.60513
healthy group	9	5.55974	1.38593	23.0277	9.43995	5.47819	1.45501	20.0822	8.90108
healthy group	10	7.63861	2.07072	19.1271	8.43675	8.41752	2.06995	20.3413	8.32705
healthy group	11	8.66002	2.24181	21.3904	8.04056	5.16072	1.62291	21.9618	9.13891
healthy group	12	5.01687	1.35941	15.4871	7.30427	3.50267	0.790411	17.451	8.98051
healthy group	13	2.41593	1.06761	14.7798	8.28412	2.0532	1.00833	12.8474	6.94196
healthy group	14	3.53535	1.09528	16.3975	7.68865	5.02355	1.65635	19.713	9.06779
healthy group	15	3.48551	1.15519	22.73	10.4554	4.0863	1.51746	20.6702	9.28638
healthy group	16	1.24518	0.252723	13.948	9.25186	5.56974	1.74208	15.3018	7.66835
healthy group	17	5.7404	1.51308	14.1742	8.18966	3.4482	1.3526	14.9986	8.37931
healthy group	18	5.82673	2.32694	19.7332	7.94119	2.71324	0.889975	21.1237	10.1586
healthy group	19	6.11391	1.73339	14.8083	6.57912	4.14369	1.29528	16.5435	8.01944
healthy group	20	2.32131	1.01198	15.2321	8.80574	2.65784	0.875971	12.1412	7.32649
healthy group	21	4.03307	1.4734	20.9729	9.0966	3.83221	1.1256	19.8822	9.54551
healthy group	22	8.02541	2.29124	22.3875	9.58958	7.02717	1.87191	19.0257	7.73669
healthy group	23	4.15031	1.4967	15.9933	7.95996	2.80962	1.23914	17.8155	7.85407
healthy group	24	5.05825	1.42808	18.5087	9.29934	6.25355	2.09841	18.7181	8.32504
healthy group	25	4.82281	1.40712	20.3956	9.05324	6.55681	2.11475	19.1747	7.81555
healthy group	26	2.94725	0.910027	14.9913	8.21611	3.70681	1.36111	13.059	7.34803
healthy group	27	5.23342	1.53643	18.2768	7.65641	2.80037	1.06546	22.6917	10.0238
healthy group	28	3.31137	0.990865	17.8884	8.75987	4.84511	1.44278	21.114	9.69046
healthy group	29	5.32614	1.29464	20.4342	9.58339	8.00069	2.00856	14.1476	6.82066
healthy group	30	8.48324	1.97726	22.8287	9.74018	8.23107	3.05668	20.0526	7.56612
healthy group	31	5.0884	1.0401	14.7966	7.76353	2.48642	0.537099	15.9452	8.93552
healthy group	32	5.57107	1.27053	17.056	7.47418	3.57048	0.879584	16.3462	7.97608
healthy group	33	5.56174	1.60308	20.4964	8.58434	5.58165	1.59903	22.9936	9.19873
healthy group	34	6.93061	2.1377	20.8952	9.4013	5.71955	1.80331	21.8513	9.70531
stroke group	1	0.263442	-0.255102	3.39829	1.46216	1.94998	1.29343	4.08694	0.903086
stroke group	2	0.518906	-0.282705	3.97182	2.76752	0.610536	-0.445796	7.01843	3.04512
stroke group	3	1.65144	0.447332	8.68084	4.43248	2.36846	0.898019	6.9238	3.84838
stroke group	4	0.882836	-0.0252554	8.64209	3.56559	2.8367	0.558717	8.03468	4.06789
stroke group	5	0.166729	-0.331432	6.09174	6.26621	2.14826	0.943705	2.98191	0.63666
stroke group	6	0.343458	-0.303114	9.85261	7.30791	1.39699	0.316545	9.11402	3.8618
stroke group	7	0.424137	-0.126707	6.63286	4.71105	1.21721	0.463174	7.60351	4.74378
stroke group	8	2.81815	0.83796	17.8407	8.19907	3.32198	0.079075	17.8631	8.48305
stroke group	9	1.39334	0.484932	11.4393	6.32599	1.97905	0.451888	11.6796	7.67923
stroke group	10	-0.0804191	-0.514164	5.32777	3.69254	1.82017	0.892142	2.51178	-0.643176
stroke group	11	1.93969	0.501101	2.61585	1.38079	1.54173	0.907813	3.65389	1.33352
stroke group	12	1.1168	0.322092	10.1311	5.96564	1.21496	0.157988	11.0869	5.26517
stroke group	13	1.11477	0.226135	10.9338	5.36026	4.87631	1.58113	9.50344	4.94788
stroke group	14	1.04199	0.203807	9.43504	5.47922	2.01447	0.346391	11.0666	7.40004
stroke group	15	0.153736	-0.630788	5.72719	4.48581	3.21132	1.77043	3.80568	-0.0430191
stroke group	16	-0.886847	-1.07645	5.39028	5.13394	3.12964	1.61832	1.29848	-2.12097
stroke group	17	1.56391	0.015534	10.8977	6.43524	4.04358	1.17776	11.5567	6.43097
stroke group	18	0.69334	0.119127	5.02725	2.42421	2.30794	1.04028	5.0523	2.06553
stroke group	19	0.886349	0.0844615	5.68462	3.13116	0.318118	-0.326731	5.34569	2.89354
stroke group	20	1.52427	0.627153	6.10031	3.53134	0.994687	-0.137695	7.21578	3.94962
stroke group	21	-0.401831	-0.430332	4.49351	4.47287	1.7357	0.719143	7.0831	2.44515
stroke group	22	-0.119795	-0.621853	5.79531	4.4366	1.35668	0.238996	5.16306	1.79586
stroke group	23	0.104305	-0.26135	8.86375	5.00461	1.50877	0.144608	8.79627	4.34075
stroke group	24	0.421066	-0.259936	7.07062	3.57922	1.91972	0.539571	5.18758	2.84126
stroke group	25	-0.172886	-0.990619	5.19973	3.71746	1.11155	0.233114	4.1117	1.21303
stroke group	26	-0.415204	-0.647124	5.9606	4.79523	1.96382	0.961354	1.94847	-0.322556
stroke group	27	0.761412	0.108795	6.28424	4.93394	1.8947	0.422486	7.81472	3.59812
stroke group	28	0.0457776	-0.530642	6.30981	4.50124	2.7363	0.783274	5.28041	1.1354
stroke group	29	0.14976	-0.126586	9.4762	6.11674	2.41616	0.663591	8.27471	3.89429
stroke group	30	1.05445	0.00669024	5.19794	4.72461	0.711176	-0.25961	3.61657	1.16642
stroke group	31	1.88652	0.172678	11.3318	7.00346	2.53622	0.507001	10.1746	5.99375
stroke group	32	-0.304568	-0.717148	7.08458	7.86338	2.66008	1.44689	2.8254	-2.97705
stroke group	33	0.847864	0.0167394	6.42909	3.99898	3.35702	1.08793	7.47608	2.68502
stroke group	34	0.609543	-0.0837972	5.64847	4.20951	2.46962	1.494	8.11591	4.32993

## Sheet: relations with clinical scales
			paretic limb initiation			non-paretic limb initiation				paretic limb initiation				non-paretic limb initiation
group	Subject ID	COP parameters	DCOPX1	DCOPX2	DCOPX3	DCOPX1	DCOPX2	DCOPX3	force parameters	Fxmax-lead(%BW)	Impulsex-lead(%BW·s)	Fxmax-trail(%BW)	Impulsex-trail(%BW·s)	Fxmax-lead(%BW)	Impulsex-lead(%BW·s)	Fxmax-trail(%BW)	Impulsex-trail(%BW·s)	clinical scales	TUG	FMA-LE	6MWT
stroke group	1		-0.666667	2.83333	1.06667	0.966667	-0.766667	0.966667		0.263442	-0.255102	3.39829	1.46216	1.94998	1.29343	4.08694	0.903086		31.8	24	76.5
stroke group	2		-0.4	-0.65	5.45	2.36848e-15	-0.933333	0.5		0.518906	-0.282705	3.97182	2.76752	0.610536	-0.445796	7.01843	3.04512		18.885	30	224
stroke group	3		-0.2	2.83333	2.16667	-0.3	-0.533333	0.933333		1.65144	0.447332	8.68084	4.43248	2.36846	0.898019	6.9238	3.84838		17.145	30	225.56
stroke group	4		-0.866667	-1.36667	10.8333	-1.56667	1.96667	4.3		0.882836	-0.0252554	8.64209	3.56559	2.8367	0.558717	8.03468	4.06789		9.905	26	421
stroke group	5		0.0666667	3.1	-1.5	0.0333333	-3.26667	0.4		0.166729	-0.331432	6.09174	6.26621	2.14826	0.943705	2.98191	0.63666		48.115	22	107
stroke group	6		-0.6	2.93333	6.03333	-0.166667	-1.06667	0.533333		0.343458	-0.303114	9.85261	7.30791	1.39699	0.316545	9.11402	3.8618		12.785	31	332.9
stroke group	7		-0.1	0.333333	0.9	0.166667	2.96667	3.43333		0.424137	-0.126707	6.63286	4.71105	1.21721	0.463174	7.60351	4.74378		12.845	27	248.45
stroke group	8		-2.9	1.03333	12	-1.33333	-1.9	9.6		2.81815	0.83796	17.8407	8.19907	3.32198	0.079075	17.8631	8.48305		7.28	34	508.5
stroke group	9		-0.6	-2.56667	10.9	-1.06667	1.76667	8.26667		1.39334	0.484932	11.4393	6.32599	1.97905	0.451888	11.6796	7.67923		10.9	30	358.7
stroke group	10		-0.533333	1.63333	1.36667	0.0666667	-2.06667	0.366667		-0.0804191	-0.514164	5.32777	3.69254	1.82017	0.892142	2.51178	-0.643176		50.075	18	48.5
stroke group	11		-0.133333	2.4	1.53333	-1.03333	0.0333333	0.7		1.93969	0.501101	2.61585	1.38079	1.54173	0.907813	3.65389	1.33352		33.81	23	98.16
stroke group	12		-0.7	-1.6	7.96667	-0.9	0.3	5.06667		1.1168	0.322092	10.1311	5.96564	1.21496	0.157988	11.0869	5.26517		10.285	28	388.47
stroke group	13		-0.9	-1.66667	8.63333	-2.33333	2.96667	11.5333		1.11477	0.226135	10.9338	5.36026	4.87631	1.58113	9.50344	4.94788		10.61	32	388.35
stroke group	14		-0.966667	-0.5	9.5	-0.8	0.433333	9.4		1.04199	0.203807	9.43504	5.47922	2.01447	0.346391	11.0666	7.40004		11.25	31	422
stroke group	15		-0.366667	1.6	1.1	-0.0666667	-1.53333	0.633333		0.153736	-0.630788	5.72719	4.48581	3.21132	1.77043	3.80568	-0.0430191		33.1	18	89
stroke group	16		0	1.33333	-2.33333	-0.1	-0.2	0.8		-0.886847	-1.07645	5.39028	5.13394	3.12964	1.61832	1.29848	-2.12097		60.2	17	33
stroke group	17		-1.96667	1.83333	6.6	-1.16667	-3.5	8.73333		1.56391	0.015534	10.8977	6.43524	4.04358	1.17776	11.5567	6.43097		14.15	28	309.3
stroke group	18		-0.266667	3.86667	-0.6	0	-1.26667	0.633333		0.69334	0.119127	5.02725	2.42421	2.30794	1.04028	5.0523	2.06553		28.65	26	76.5
stroke group	19		-1.13333	2.76667	0.333333	0.0333333	-4.43333	0.966667		0.886349	0.0844615	5.68462	3.13116	0.318118	-0.326731	5.34569	2.89354		29.73	24	60
stroke group	20		-0.2	1.16667	5.3	0.2	0.533333	5.9		1.52427	0.627153	6.10031	3.53134	0.994687	-0.137695	7.21578	3.94962		11.1	33	402.25
stroke group	21		0.2	0.733333	0.9	-0.0666667	2.03333	1.8		-0.401831	-0.430332	4.49351	4.47287	1.7357	0.719143	7.0831	2.44515		27.36	23	133
stroke group	22		-0.566667	4.06667	1.53333	-0.2	-2.05	3.05		-0.119795	-0.621853	5.79531	4.4366	1.35668	0.238996	5.16306	1.79586		27.68	23	136.2
stroke group	23		-0.933333	2.56667	10.1333	0.466667	-3.73333	7		0.104305	-0.26135	8.86375	5.00461	1.50877	0.144608	8.79627	4.34075		11.4	33	414.5
stroke group	24		0.0666667	-2.7	0.266667	-0.366667	2.13333	1.83333		0.421066	-0.259936	7.07062	3.57922	1.91972	0.539571	5.18758	2.84126		15.61	31	228.9
stroke group	25		0.3	1.33333	2	-0.0666667	1.53333	2		-0.172886	-0.990619	5.19973	3.71746	1.11155	0.233114	4.1117	1.21303		29.94	26	76.8
stroke group	26		0.166667	-1.03333	-0.0666667	0.3	0.4	2.63333		-0.415204	-0.647124	5.9606	4.79523	1.96382	0.961354	1.94847	-0.322556		37.24	22	60
stroke group	27		0.1	-1.93333	6.9	-1.1	1.23333	2.06667		0.761412	0.108795	6.28424	4.93394	1.8947	0.422486	7.81472	3.59812		18.4	24	210
stroke group	28		0.4	-0.4	0.7	-2.46667	3.1	2.5		0.0457776	-0.530642	6.30981	4.50124	2.7363	0.783274	5.28041	1.1354		19.7	24	150
stroke group	29		-1	-1.03333	10.2333	-1.8	1.33333	8.2		0.14976	-0.126586	9.4762	6.11674	2.41616	0.663591	8.27471	3.89429		10.05	32	425.3
stroke group	30		0.6	1.06667	2.13333	0.2	-0.333333	0.5		1.05445	0.00669024	5.19794	4.72461	0.711176	-0.25961	3.61657	1.16642		50.5	24	60
stroke group	31		-1.3	-3.1	11	-2.83333	2.46667	10.8		1.88652	0.172678	11.3318	7.00346	2.53622	0.507001	10.1746	5.99375		8.74	33	457.25
stroke group	32		0.266667	4.36667	-0.366667	0.133333	-2.6	1.1		-0.304568	-0.717148	7.08458	7.86338	2.66008	1.44689	2.8254	-2.97705		61.17	19	62
stroke group	33		-1.33333	2.36667	5.36667	-0.2	-1	0.666667		0.847864	0.0167394	6.42909	3.99898	3.35702	1.08793	7.47608	2.68502		21.895	22	145.56
stroke group	34		-0.133333	-4.26667	0.566667	-0.566667	0.166667	2.93333		0.609543	-0.0837972	5.64847	4.20951	2.46962	1.494	8.11591	4.32993		25.06	27	140.7
